# Supplementary material for: Genetic Variation and Metapopulation Structure Inform Recovery Goals in a Threatened Species
Source: Genes (Basel). 2025 Jun 8;16(6):694. doi: 10.3390/genes16060694 (PMC12192496; doi:10.3390/genes16060694)
Supplement: Supplementary file 1 [file genes-16-00694-s001.zip]

Archive with 1 entries (1 files):
- genes-3640727-supplementary.pdf
